# Supplementary material for: Unravelling the Link between Psychological Distress and Liver Disease: Insights from an Anxiety-like Rat Model and Metabolomics Analysis
Source: Int J Mol Sci. 2023 Aug 29;24(17):13356. doi: 10.3390/ijms241713356 (PMC10487641; doi:10.3390/ijms241713356)
Supplement: Supplementary file 1 [file ijms-24-13356-s001.zip]

Archive with 1 entries (1 files):
- ijms-2524605-supplementary.pdf
